# Supplementary material for: Tryptophan Levels as a Marker of Auxins and Nitric Oxide Signaling
Source: Plants (Basel). 2022 May 13;11(10):1304. doi: 10.3390/plants11101304 (PMC9144324; doi:10.3390/plants11101304)
Supplement: Supplementary file 1 [file plants-11-01304-s001.zip]

Archive with 2 entries (2 files):
- Figure S1.pdf
- Video S1.mp4
